# Supplementary material for: HTLV-1 Evades Type I Interferon Antiviral Signaling by Inducing the Suppressor of Cytokine Signaling 1 (SOCS1)
Source: PLoS Pathog. 2010 Nov 4;6(11):e1001177. doi: 10.1371/journal.ppat.1001177 (PMC2973829; doi:10.1371/journal.ppat.1001177)
Supplement: Table S4 — Accession numbers. (0.04 MB XLS) [file ppat.1001177.s007.xls]

## Sheet: Accession numbers
Table S4. Accession numbers
Symbol	Gene ID	Aliases
CD48	R05415	||mCD48||MEM-102||BLAST1||CD48||SLAMF2||OTTHUMP00000060268||BCM1||hCD48||CD48 molecule||B-CELL ACTIVATION MARKER||SLAM FAMILY, MEMBER 2||CD48 antigen (B-cell membrane protein)||
CD2	AA927710	||T11||CD2||SRBC||OTTHUMP00000059318||CD2 molecule||lymphocyte-function antigen-2||SHEEP ERYTHROCYTE RECEPTOR||T-LYMPHOCYTE SURFACE CD2 ANTIGEN||CD2 antigen (p50), sheep red blood cell receptor||
GDF10	R52085	||BMP3B||GDF10||BMP-3b||GROWTH/DIFFERENTIATION FACTOR 10||bone morphogenetic protein 3B||Growth differentiation factor 10||growth differentiation factor 10 precursor||
STK39	H84871	||SPAK||STK39||SERINE/THREONINE PROTEIN KINASE 39||STE20/SPS1-RELATED PROLINE- AND ALANINE-RICH KINASE||serine threonine kinase 39 (STE20/SPS1 homolog, yeast)||
KLRB1	W93811	||NKRP1A||KLRB1||CD161||KILLER CELL LECTIN-LIKE RECEPTOR, SUBFAMILY B, MEMBER 1||killer cell lectin-like receptor subfamily B, member 1||
TRA@	W73529	||TCRA||TRA@||T cell receptor alpha locus||T-CELL ANTIGEN RECEPTOR, ALPHA SUBUNIT||
GTF2F2	W81168	||BTF4||GTF2F2||RAP30||TFIIF BETA||TRANSCRIPTION FACTOR IIF, BETA SUBUNIT||GENERAL TRANSCRIPTION FACTOR IIF, POLYPEPTIDE 2, 30-KD||general transcription factor IIF, polypeptide 2, 30kDa||general transcription factor IIF, polypeptide 2 (30kD subunit)||gene
LRRFIP1	N72242	||LRRFIP1||TRIP||GCF2||TRANSCRIPTION FACTOR 9-LIKE||TAR RNA-INTERACTING PROTEIN||GC-BINDING FACTOR 2||LEUCINE-RICH REPEAT IN FLII-INTERACTING PROTEIN 1||leucine rich repeat (in FLII) interacting protein 1||
TARP	R77355	||TARP||TCR gamma alternate reading frame protein||
SELPLG	AA044191	||PSGL1||SELPLG||P-SELECTIN GLYCOPROTEIN LIGAND||selectin P ligand||
CCL14	AA034387	||NCC2||HCC1||SCYA14||CCL14||HEMOFILTRATE CC CHEMOKINE 1||NEW CC CHEMOKINE 2||CHEMOKINE, CC MOTIF, LIGAND 14||chemokine (C-C motif) ligand 14||SMALL INDUCIBLE CYTOKINE SUBFAMILY A, MEMBER 14||
CEP110	H66075	||CEP110||Centrosomal protein 110kDa||FAN CEP1/FGFR1 FUSION GENE||
CXCR4	R78657	||LESTR||D2S201E||NPY3R||CXCR4||FUSIN||HM89||LAP3||LIPOPOLYSACCHARIDE-ASSOCIATED PROTEIN 3||LEUKOCYTE-DERIVED SEVEN-TRANSMEMBRANE-DOMAIN RECEPTOR||SEVEN-TRANSMEMBRANE-SEGMENT RECEPTOR, SPLEEN||LPS-ASSOCIATED PROTEIN 3||NEUROPEPTIDE Y RECEPTOR Y3||chemokin
FNBP1L	BG261286	||TOCA1||C1ORF39||FNBP1L||Formin binding protein 1-like||TRANSDUCER OF CDC42-DEPENDENT ACTIN ASSEMBLY 1||CHROMOSOME 1 OPEN READING FRAME 39||
DUSP1	H29136	||PTPN10||3.1.3.48||CL100||MKP1||MKP-1||DUSP1||3.1.3.16||HVH1||DUAL-SPECIFICITY PHOSPHATASE 1||Dual specificity phosphatase 1||PROTEIN-TYROSINE PHOSPHATASE, NONRECEPTOR-TYPE, 10||MAP KINASE PHOSPHATASE 1||serine/threonine specific protein phosphatase||
ITGA2	BG288116	||HPA-5||ITGA2||VLAA2||INTEGRIN, ALPHA-2||GLYCOPROTEIN Ia DEFICIENCY||GP Ia DEFICIENCY||PLATELET ALLOANTIGEN Br(a)||VLA2 RECEPTOR, ALPHA-2 SUBUNIT||VERY LATE ACTIVATION PROTEIN 2 RECEPTOR, ALPHA-2 SUBUNIT||PLATELET GLYCOPROTEIN Ia/IIa PLATELET RECEPTOR FO
CD63	R60600	||TSPAN30||LAMP-3||granulophysin||OMA81H||CD63||CD63 molecule||ocular melanoma-associated antigen||melanoma-associated antigen MLA1||melanoma-associated antigen ME491||lysosome-associated membrane glycoprotein 3||CD63 antigen (melanoma 1 antigen)||
CFLAR	AA453850	||CASH||FLIP||CASPER||CFLAR||I-FLICE||FLAME1||CLARP||MRIT||CASPASE-EIGHT-RELATED PROTEIN||CASPASE HOMOLOG||FLICE INHIBITORY PROTEIN||INHIBITOR OF FLICE||MACH-RELATED INDUCER OF TOXICITY||CASPASE-LIKE APOPTOSIS REGULATORY PROTEIN||FADD-LIKE ANTIAPOPTOTIC M
TNFSF11	AA504211	||ODF||OPGL||RANKL||TRANCE||TNFSF11||OSTEOPROTEGERIN LIGAND||OSTEOCLAST DIFFERENTIATION FACTOR||TNF-RELATED ACTIVATION-INDUCED CYTOKINE||RECEPTOR ACTIVATOR OF NF-KAPPA-B LIGAND||Tumor necrosis factor (ligand) superfamily, member 11||TUMOR NECROSIS FACTOR
CDC7	N79336	||CDC7L1||CDC7||CDC7 cell division cycle 7 (S. cerevisiae)||Cell division cycle 7 homolog (S. cerevisiae)||CELL DIVISION CYCLE 7, S. CEREVISIAE, HOMOLOG-LIKE 1||
CLEC4A	AA677149	||CLEC4A||LLIR||DCIR||CLECSF6||LECTIN-LIKE IMMUNORECEPTOR||DENDRITIC CELL IMMUNORECEPTOR||LECTIN, C-TYPE, SUPERFAMILY MEMBER 6||C-type lectin domain family 4, member A||
SETD2	AA165325	||SETD2||HYPB||SET domain containing 2||huntingtin interacting protein B||
LASP1	N28299	||LASP1||MLN50 LASP1/MLL FUSION GENE||LIM and SH3 protein 1||
ARHGAP19	R35150	||ARHGAP19||Rho GTPase activating protein 19||
DNAJB1	R08623	||DNAJB1||HSPF1||HEAT-SHOCK 40-KD PROTEIN 1||DnaJ (Hsp40) homolog, subfamily B, member 1||DNAJ, E. COLI, HOMOLOG OF, SUBFAMILY B, MEMBER 1||
USP16	AA489619	||UBPM||USP16||UBIQUITIN-SPECIFIC PROTEASE 16||ubiquitin specific protease 16||Ubiquitin specific peptidase 16||
FIGF	AA995128	||FIGF||VEGFD||VEGF-D||FOS-INDUCED GROWTH FACTOR||vascular endothelial growth factor D preproprotein||c-fos induced growth factor (vascular endothelial growth factor D)||
IDE	N27581	||IDE||INSULYSIN||Insulin-degrading enzyme||
WSB2	AA988746	||WSB2||WD repeat and SOCS box-containing 2||
UBE3C	N44874	||UBE3C||ubiquitin protein ligase E3C||
AIM2	AA458912	||AIM2||Absent in melanoma 2||
RABL4	T70749	||RABL4||RAB, member of RAS oncogene family-like 4||
IKBKG	R56102	||IKK-GAMMA||FIP3||IKBKG||NEMO||NF-KAPPA-B ESSENTIAL MODULATOR||inhibitor of kappa light polypeptide gene enhancer in B-cells, kinase gamma||INHIBITOR OF KAPPA LIGHT POLYPEPTIDE GENE ENHANCER IN B CELLS, KINASE OF, GAMMA||
PHC2	AA598840	||PHC2||HPH2||EDR2||polyhomeotic-like 2 (Drosophila)||polyhomeotic 2-like isoform b||Polyhomeotic homolog 2 (Drosophila)||early development regulator 2-like||HUMAN POLYHOMEOTIC HOMOLOG 2||polyhomeotic 2-like isoform a||POLYHOMEOTIC, DROSOPHILA, HOMOLOG OF
BMP4	AA463225	||ZYME||BMP2B1||BMP4||bone morphogenetic protein 2B||Bone morphogenetic protein 4||bone morphogenetic protein 4 preproprotein||
MKL1	AA454651	||MKL1||MAL||MYOCARDIN-RELATED PROTEIN||Megakaryoblastic leukemia (translocation) 1||MRTFA MKL1/RBM15 FUSION GENE||MEGAKARYOBLASTIC LEUKEMIA 1 GENE||
CBLB	AA704729	||DKFZp686J10223||DKFZp779A0729||RNF56||CBLB||Cas-Br-M (murine) ecotropic retroviral transforming sequence b||Cas-Br-M (murine) ectropic retroviral transforming sequence b||CAS-BR-M MURINE ECOTROPIC RETROVIRAL TRANSFORMING SEQUENCE B||
IFNG	BC070256	||IFNG||IFG||IFI||Interferon, gamma||IFN, IMMUNE||
ERBB4	AI793236	||ERBB4||ONCOGENE ERBB4||TYROSINE KINASE-TYPE CELL SURFACE RECEPTOR HER4||V-erb-a erythroblastic leukemia viral oncogene homolog 4 (avian)||v-erb-a avian erythroblastic leukemia viral oncogene homolog-like 4||V-ERB-B2 AVIAN ERYTHROBLASTIC LEUKEMIA VIRAL O
MICA	N71782	||MICA||MHC class I polypeptide-related sequence A||MAJOR HISTOCOMPATIBILITY COMPLEX CLASS I CHAIN-RELATED GENE A||
IGHG1	BQ061039	||IGHG1||IGHG1/LHX4 FUSION GENE||IgG HEAVY CHAIN LOCUS||IMMUNOGLOBULIN Gm1 IGHG1/CCND1 FUSION GENE||immunoglobulin heavy constant gamma 1 (G1m marker)||
LAIR2	AA133246	||LAIR2||Leukocyte-associated immunoglobulin-like receptor 2||leukocyte-associated Ig-like receptor 2||
PPIL2	AA682506	||CYP60||PPIL2||CYCLOPHILIN, 60-KD||PEPTIDYL-PROLYL ISOMERASE-LIKE 2||Peptidylprolyl isomerase (cyclophilin)-like 2||
TCF1	R07823	||HNF-1-ALPHA||TCF1||HNF1A||HEPATIC NUCLEAR FACTOR-1-ALPHA||HEPATOCYTE NUCLEAR FACTOR 1||transcription factor 1, hepatic; LF-B1, hepatic nuclear factor (HNF1), albumin proximal factor||
STAT3	AA399410	||APRF||STAT3||Signal transducer and activator of transcription 3 (acute-phase response factor)||
NXPH3	W23821	||NXPH3||NPH3||Neurexophilin 3||
PPP1CB	R77596	||PPP1CB||PPP1CD||PROTEIN PHOSPHATASE 1-DELTA||PROTEIN PHOSPHATASE 1-BETA||Protein phosphatase 1, catalytic subunit, beta isoform||PROTEIN PHOSPHATASE 1, CATALYTIC SUBUNIT, DELTA ISOFORM||
MMP15	N52313	||MT2-MMP||MMP15||MATRIX METALLOPROTEINASE 15, MEMBRANE-TYPE||matrix metalloproteinase 15 (membrane-inserted)||Matrix metallopeptidase 15 (membrane-inserted)||MEMBRANE-TYPE MATRIX METALLOPROTEINASE 2||
PLA2G12A	W45688	||PLA2G12A||phospholipase A2, group XIIA||
CDC16	N78265	||CDC16||APC6||ANAPHASE-PROMOTING COMPLEX, SUBUNIT 6||Cell division cycle 16 homolog (S. cerevisiae)||CDC16 cell division cycle 16 homolog (S. cerevisiae)||CELL DIVISION CYCLE 16, S. CEREVISIAE, HOMOLOG OF||
HSPBAP1	AA133208	||HSPBAP1||HSPB-ASSOCIATED PROTEIN 1||PASS1, RAT, HOMOLOG OF||PASS1 HSPBAP1/DIRC3 FUSION GENE||HEAT-SHOCK 27-KD PROTEIN-ASSOCIATED PROTEIN 1||HSPB (heat shock 27kDa) associated protein 1||
ACAD8	H64252	||ACAD8||ACYL-CoA DEHYDROGENASE FAMILY, MEMBER 8||acyl-Coenzyme A dehydrogenase family, member 8||
COPS5	R11685	||COPS5||JAB1||SGN5||COP9, SUBUNIT 5||JUN ACTIVATION DOMAIN-BINDING PROTEIN||COP9 constitutive photomorphogenic homolog subunit 5 (Arabidopsis)||
PRKCB1	R14058	||PRKCB1||PKCB||PRKCB PRKCB2||PROTEIN KINASE C, BETA-1||protein kinase C, beta 1||
CUBN	AI628059	||CUBN||IFCR||Cubilin (intrinsic factor-cobalamin receptor)||
MAP2K1IP1	R21428	||MAPBP||MP1||MAP2K1IP1||MEK PARTNER 1||Mitogen-activated protein kinase kinase 1 interacting protein 1||
TP53I11	H12189	||TP53I11||Tumor protein p53 inducible protein 11||
TRAF3	AA504259	||CRAF1||CD40BP||CAP1||TRAF3||LAP1||CD40-BINDING PROTEIN||CD40-ASSOCIATED PROTEIN 1||LMP1-ASSOCIATED PROTEIN 1||CD40 RECEPTOR-ASSOCIATED FACTOR 1||TNF receptor-associated factor 3||
DNAJA2	AA626868	||DNAJA2||DnaJ (Hsp40) homolog, subfamily A, member 2||
IFITM1	BM995109	||LEU13||IFI17||IFITM1||CD225||INTERFERON-INDUCED PROTEIN 17||FRAGILIS, MOUSE, HOMOLOG OF||INTERFERON-INDUCED TRANSMEMBRANE PROTEIN 1||Interferon induced transmembrane protein 1 (9-27)||
MEP1A	AA454113	||MEP1A||MEPRIN, ALPHA SUBUNIT||meprin A, alpha (PABA peptide hydrolase)||
EFCBP2	BI755862	||EFCBP2||EF-hand calcium binding protein 2||EF hand calcium binding protein 2||
NOC2L	BI870713	||NOC2L||DKFZP564C186 protein||Nucleolar complex associated 2 homolog (S. cerevisiae)||
FEZ1	AA131602	||FEZ1||FASCICULATION AND ELONGATION PROTEIN ZYGIN I||fasciculation and elongation protein zeta 1 (zygin I)||
C6orf166	AA984953	||C6orf166||Chromosome 6 open reading frame 166||
SAMD1	AA132083	||SAMD1||Sterile alpha motif domain containing 1||
PDZD2	T71253	||PDZK3||PDZD2||PDZ domain containing 2||PDZ domain containing 3||
EDN3	W60669	||ET3||EDN3||MGC15067||MGC61498||Endothelin 3||truncated endothelin 3||endothelin 3 isoform 2 preproprotein||endothelin 3 isoform 3 preproprotein||endothelin 3 isoform 1 preproprotein||
CCL13	T64134	||NCC1||SCYA13||MCP4||CCL13||NEW CC CHEMOKINE 1||MONOCYTE CHEMOTACTIC PROTEIN 4||chemokine (C-C motif) ligand 13||CHEMOKINE, CC MOTIF, LIGAND 13||SMALL INDUCIBLE CYTOKINE SUBFAMILY A, MEMBER 13||
CHUK	AA047396	||CHUK||IKKA||TCF16||NFKBIKA||IKK-alpha||IKK1||IKBKA||IKK-a kinase||I-kappa-B kinase-alpha||I-kappa-B kinase 1||conserved helix-loop ubiquitous kinase||IkB kinase alpha subunit||Conserved helix-loop-helix ubiquitous kinase||Nuclear factor NFkappaB inhibit
MARK2	R12018	||EMK1||PAR-1||MGC99619||MARK2||MARK2 protein||protein-serine/threonine kinase||MAP/microtubule affinity-regulating kinase 2||ELKL motif kinase 1||MAP/microtubule affinity-regulating kinase 2 isoform a||MAP/microtubule affinity-regulating kinase 2 isoform
CRIP2	AA485427	||CRIP2||Cysteine-rich protein 2||Cystein-rich intestinal protein||LIM DOMAIN PROTEIN ESP1/CRP2||CYSTEINE-RICH INTESTINAL PROTEIN 2||
SIAH2	AA053221	||SIAH2||seven in absentia homolog 2 (Drosophila)||SEVEN IN ABSENTIA, DROSOPHILA, HOMOLOG OF, 2||
OXA1L	AA054151	||OXA1L||OXA1-LIKE GENE||OXIDASE, CYTOCHROME c, ASSEMBLY 1-LIKE||Oxidase (cytochrome c) assembly 1-like||CYTOCHROME c OXIDASE ASSEMBLY 1-LIKE||
EPHB4	H65580	||HTK||EPHB4||2.7.1.112||TYRO11||MYK1||EPH receptor B4||hepatoma transmembrane kinase||MYK, MOUSE, HOMOLOG OF||ephrin receptor EphB4 precursor||
MGEA5	AA126378	||OGA||NCOAT||MGEA5||O-LINKED N-ACETYLGLUCOSAMINASE||MENINGIOMA-EXPRESSED ANTIGEN 5||NUCLEAR CYTOPLASMIC O-GlcNAcase AND ACETYLTRANSFERASE||Meningioma expressed antigen 5 (hyaluronidase)||
NUDT1	W76572	||NUDT1||MTH1||8-@OXO-7,8-DIHYDROGUANOSINE TRIPHOSPHATASE||MutT HOMOLOG 1||NUDIX MOTIF 1||NUCLEOSIDE DIPHOSPHATE-LINKED MOIETY X MOTIF 1||nudix (nucleoside diphosphate linked moiety X)-type motif 1||
CARTPT	AI300511	||CARTPT||CART prepropeptide||cocaine- and amphetamine-regulated transcript||
CNP	BM928355	||CNP1||3.1.4.37||CNP||CYCLIC NUCLEOTIDE PHOSPHODIESTERASE||2',3'-cyclic nucleotide 3' phosphodiesterase||2-PRIME,3-PRIME @CYCLIC NUCLEOTIDE 3-PRIME PHOSPHOHYDROLASE||2', 3' cyclic nucleotide 3' phosphohydrolase||
BOK	N57519	||BOKL||MGC4631||BOK||BCL2L9||BCL2-LIKE 9||BCL2-related ovarian killer||
TLR2	AA005049	||TLR2||TIL4||Toll-like receptor 2||TOLL/INTERLEUKIN 1 RECEPTOR-LIKE 4||
COX7C	W72273	||COX7C||1.9.3.1||cytochrome-c oxidase chain VIIc||CYTOCHROME c OXIDASE, SUBUNIT VIIc||cytochrome c oxidase subunit VIIc||cytochrome c oxidase subunit VIIc precursor||
ENG	R48073	||CD105||ENG||HHT1||ORW1||endoglin precursor||endoglin (Osler-Rendu-Weber syndrome 1)||
LGALS3BP	AA485353	||MAC2BP||LGALS3BP||L3 ANTIGEN||MAC2-BINDING PROTEIN||SERUM PROTEIN 90K||Lectin, galactoside-binding, soluble, 3 binding protein||
SOCS1	AA280137	||CIS1||SOCS1||JAB||TIP3||SSI1||CISH1||JAK-BINDING PROTEIN||TEC-INTERACTING PROTEIN 3||STAT-INDUCED STAT INHIBITOR 1||CYTOKINE-INDUCIBLE SH2 PROTEIN 1||Suppressor of cytokine signaling 1||
TBP	N42900	||TBP||SCA17 GENE||TATA BOX-BINDING PROTEIN||TATA box binding protein||
SPN	N69198	||SPN||LSN||LEUKOCYTE LARGE SIALOGLYCOPROTEIN||Sialophorin (leukosialin, CD43)||sialophorin (gpL115, leukosialin, CD43)||
FOLR3	W47361	||FR-gamma||FOLR3||gamma-hFR||FOLATE RECEPTOR, GAMMA||folate receptor 3 precursor||Folate receptor 3 (gamma)||
GZMB	AI200114	||CTSGL1||CGL-1||GZMB||HLP||SECT||CSPB||CSP-B||3.4.21.79||CGL1||CTLA1||CCPI||fragmentin 2||granzyme B precursor||cathepsin G-like 1||PROTEASE, SERINE, B||T-cell serine protease 1-3E||cytotoxic serine protease B||granzyme B (granzyme 2, cytotoxic T-lymphoc
SPOCK1	R68707	||SPOCK1||SPARC/OSTEONECTIN, CWCV, AND KAZAL-LIKE DOMAINS PROTEOGLYCAN||Sparc/osteonectin, cwcv and kazal-like domains proteoglycan (testican) 1||
AXIN2	R33824	||AXIN2||AXIS INHIBITOR 2||Axin 2 (conductin, axil)||CONDUCTIN, MOUSE, HOMOLOG OF||
SERPINE1	R21221	||PAI1||PLANH1||SERPINE1||PAIE||PLASMINOGEN ACTIVATOR INHIBITOR 1||SERPINE1 PLASMINOGEN ACTIVATOR INHIBITOR, BETA-MIGRATING ENDOTHELIAL-CELL-DERIVED TYPE||Serpin peptidase inhibitor, clade E (nexin, plasminogen activator inhibitor type 1), member 1||serin
HLF	N79422	||HLF||Hepatic leukemia factor||HLF HLF/E2A FUSION GENE||
CLIP1	H19025	||CLIP1||CLIP170||CYLN1||RSN||CYTOPLASMIC LINKER 1||REED-STERNBERG MICROTUBULE-ASSOCIATED PROTEIN||CYTOPLASMIC LINKER PROTEIN 170||CAP-GLY domain containing linker protein 1||restin (Reed-Steinberg cell-expressed intermediate filament-associated protein)|
IRF3	W23800	||IRF3||Interferon regulatory factor 3||
CXCL10	AA150307	||INP10||CXCL10||SCYB10||IP10||INTERFERON-GAMMA-INDUCED FACTOR||INTERFERON-GAMMA-INDUCIBLE PROTEIN 10||MOB1, MOUSE, HOMOLOG OF||CHEMOKINE, CXC MOTIF, LIGAND 10||chemokine (C-X-C motif) ligand 10||SMALL INDUCIBLE CYTOKINE SUBFAMILY B, MEMBER 10||
IFNB1	3456	||interferon, beta 1||IFN-beta|| fibroblast interferon|| interferon beta||RP11-113D19.1|| IFB|| IFF|| IFNB|| MGC96956||
IFNA2	3440	||interferon, alpha 2||IFNA||INFA||interferon alpha A||alpha-2a interferon||MGC1257642||MGC1257652||interferon alpha 2b||LeIF||Interferon alpha-A||HGNC||34402||ENSG000001883797||P01563||
IRF7	3665	|| interferon regulatory factor 7|| IRF-7H || IRF7A || IRF-7 || interferon regulatory factor-7H ||
ISG56	3434	|| IFIT1 || interferon-indiced protein with tetratricopeptide repeats 1 || RP11-168O10.1|| C56 || G10P1 || GARG-16 || IFI-56 || IFI-56K || IFI56 || IFIT-1 || IFNAI1 || ISG56 || RNM561 || Interferon, alpha-inducible protein (MW 56kD) || interferon-induced 56 kDa protein || interferon-induced protein 56 ||
